# Supplementary material for: Analysis of a C. elegans lifespan prediction method based on a bimodal neural network and uncertainty estimation
Source: Comput Struct Biotechnol J. 2022 Dec 29;21:655–64. doi: 10.1016/j.csbj.2022.12.033 (PMC9826930; doi:10.1016/j.csbj.2022.12.033)
Supplement: Supplementary file 2 — Supplementary material [file mmc2.zip]

Archive with 13 entries (12 files):
- OASIS_CI/
- OASIS_CI/0_Readme.txt
- OASIS_CI/LcA_inputs_31oasis.txt
- OASIS_CI/LcB_inputs_36oasis.txt
- OASIS_CI/LcC_inputs_35oasis.txt
- OASIS_CI/M1cA_inputs_13oasis.txt
- OASIS_CI/M1cB_inputs_15oasis.txt
- OASIS_CI/M2cA_inputs_16oasis.txt
- OASIS_CI/M2condB_inputs_16oasis.txt
- OASIS_CI/ScA_inputs_10oasis.txt
- OASIS_CI/ScB_inputs_11oasis.txt
- OASIS_CI/ScC_inputs_10oasis.txt
- OASIS_CI/ScD_inputs_11oasis.txt
