# Supplementary material for: Analysis of a C. elegans lifespan prediction method based on a bimodal neural network and uncertainty estimation
Source: Comput Struct Biotechnol J. 2022 Dec 29;21:655–64. doi: 10.1016/j.csbj.2022.12.033 (PMC9826930; doi:10.1016/j.csbj.2022.12.033)
Supplement: Supplementary file 2 — Supplementary material [file mmc2.zip › OASIS_CI/0_Readme.txt]

This folder contains the upper and lower limit curves on the day where the halting criteria determines that the differences are not statistically significant.
They are in the format that allows them to be entered into OASIS for statistical analysis.
The results are:
------------------------
Experiment	P-value 
------------------------
M1condA		0.0528
M1condB		0.0969
M2condA		0.264
M2condB		0.150
ScondA		0.212
ScondB		0.160
ScondC		0.138
ScondD		0.218
LcondA		0.100
LcondB		0.109
LcondC		0.089
