# Supplementary material for: Analysis of a C. elegans lifespan prediction method based on a bimodal neural network and uncertainty estimation
Source: Comput Struct Biotechnol J. 2022 Dec 29;21:655–64. doi: 10.1016/j.csbj.2022.12.033 (PMC9826930; doi:10.1016/j.csbj.2022.12.033)
Supplement: Supplementary file 2 — Supplementary material [file mmc2.zip › OASIS_CI/LcA_inputs_31oasis.txt]

%upper[52]
#days	dead	censored
4	0
5	0
6	0
7	2
8	1
9	0
10	0
11	0
12	1
13	2
14	0
15	1
16	0
17	0
18	1
19	0
20	0
21	1
22	2
23	0
24	0
25	0
26	3
27	0
28	0
29	0
30	0
31	0
32	1
33	1
34	0
35	1
36	2
37	0
38	0
39	5
40	0
41	4
42	1
43	3
44	0
45	0
46	6
47	2
48	1
49	2
50	1
51	0
52	0
53	3
54	1
55	0
56	1
57	0
58	0
59	0
60	1
61	0
62	1
63	0
64	0
65	0
66	0
67	0
68	0
69	0
70	0
71	0
72	0
73	0
74	0
75	0
76	0
77	0
78	0
79	1
%lower[52]
#days	dead	censored
4	0
5	0
6	0
7	2
8	1
9	0
10	0
11	0
12	1
13	2
14	0
15	1
16	0
17	0
18	1
19	0
20	0
21	1
22	2
23	0
24	0
25	0
26	3
27	0
28	0
29	0
30	0
31	0
32	1
33	1
34	0
35	6
36	2
37	0
38	0
39	7
40	0
41	4
42	2
43	2
44	0
45	0
46	5
47	1
48	1
49	1
50	1
51	0
52	0
53	2
54	1
55	0
56	0
57	0
58	0
59	0
60	1
