# Supplementary material for: Analysis of a C. elegans lifespan prediction method based on a bimodal neural network and uncertainty estimation
Source: Comput Struct Biotechnol J. 2022 Dec 29;21:655–64. doi: 10.1016/j.csbj.2022.12.033 (PMC9826930; doi:10.1016/j.csbj.2022.12.033)
Supplement: Supplementary file 2 — Supplementary material [file mmc2.zip › OASIS_CI/LcB_inputs_36oasis.txt]

%upper[47]
#days	dead	censored
4	0
5	0
6	0
7	0
8	0
9	0
10	0
11	0
12	0
13	0
14	0
15	0
16	0
17	0
18	0
19	0
20	2
21	0
22	0
23	0
24	0
25	1
26	2
27	0
28	1
29	0
30	0
31	0
32	3
33	0
34	1
35	0
36	2
37	0
38	0
39	2
40	4
41	2
42	2
43	1
44	0
45	0
46	3
47	2
48	2
49	1
50	2
51	0
52	0
53	4
54	1
55	1
56	1
57	1
58	0
59	0
60	2
61	1
62	0
63	1
64	0
65	1
66	0
67	0
68	0
69	0
70	0
71	1
%lower[47]
#days	dead	censored
4	0
5	0
6	0
7	0
8	0
9	0
10	0
11	0
12	0
13	0
14	0
15	0
16	0
17	0
18	0
19	0
20	2
21	0
22	0
23	0
24	0
25	1
26	2
27	0
28	1
29	0
30	0
31	0
32	3
33	0
34	1
35	0
36	2
37	0
38	0
39	2
40	8
41	2
42	3
43	2
44	0
45	0
46	4
47	1
48	2
49	1
50	1
51	0
52	0
53	4
54	0
55	1
56	1
57	1
58	0
59	0
60	1
61	0
62	1
