# Supplementary material for: Analysis of a C. elegans lifespan prediction method based on a bimodal neural network and uncertainty estimation
Source: Comput Struct Biotechnol J. 2022 Dec 29;21:655–64. doi: 10.1016/j.csbj.2022.12.033 (PMC9826930; doi:10.1016/j.csbj.2022.12.033)
Supplement: Supplementary file 2 — Supplementary material [file mmc2.zip › OASIS_CI/LcC_inputs_35oasis.txt]

%upper[53]
#days	dead	censored
4	0
5	0
6	0
7	1
8	0
9	0
10	0
11	0
12	1
13	4
14	1
15	0
16	0
17	0
18	0
19	0
20	0
21	3
22	0
23	0
24	0
25	0
26	1
27	1
28	1
29	0
30	0
31	0
32	0
33	0
34	0
35	0
36	0
37	0
38	0
39	5
40	0
41	5
42	2
43	0
44	0
45	0
46	6
47	3
48	3
49	2
50	2
51	0
52	0
53	4
54	1
55	1
56	1
57	1
58	0
59	0
60	1
61	0
62	1
63	0
64	0
65	1
66	0
67	0
68	0
69	0
70	0
71	0
72	0
73	0
74	0
75	0
76	0
77	0
78	1
%lower[53]
#days	dead	censored
4	0
5	0
6	0
7	1
8	0
9	0
10	0
11	0
12	1
13	4
14	1
15	0
16	0
17	0
18	0
19	0
20	0
21	3
22	0
23	0
24	0
25	0
26	1
27	1
28	1
29	0
30	0
31	0
32	0
33	0
34	0
35	0
36	0
37	0
38	0
39	10
40	0
41	6
42	2
43	1
44	0
45	0
46	6
47	3
48	2
49	2
50	1
51	0
52	0
53	4
54	0
55	1
56	1
57	0
58	0
59	0
60	0
61	0
62	1
