# Supplementary material for: Analysis of a C. elegans lifespan prediction method based on a bimodal neural network and uncertainty estimation
Source: Comput Struct Biotechnol J. 2022 Dec 29;21:655–64. doi: 10.1016/j.csbj.2022.12.033 (PMC9826930; doi:10.1016/j.csbj.2022.12.033)
Supplement: Supplementary file 2 — Supplementary material [file mmc2.zip › OASIS_CI/M1cA_inputs_13oasis.txt]

%upper[101]
#days	dead	censored
4	0
5	0
6	0
7	1
8	0
9	0
10	0
11	5
12	8
13	4
14	6
15	8
16	0
17	13
18	16
19	9
20	1
21	9
22	3
23	0
24	0
25	5
26	1
27	1
28	1
29	0
30	1
31	1
32	0
33	0
34	0
35	0
36	0
37	0
38	0
39	0
40	0
41	0
42	0
43	0
44	0
45	0
46	1
47	0
48	0
49	0
50	0
51	0
52	0
53	1
54	0
55	0
56	0
57	1
58	0
59	0
60	1
61	0
62	1
63	0
64	1
65	0
66	0
67	1
68	0
69	0
70	0
71	1
%lower[101]
#days	dead	censored
4	0
5	0
6	0
7	1
8	0
9	0
10	0
11	5
12	8
13	4
14	6
15	8
16	0
17	18
18	17
19	11
20	1
21	9
22	3
23	0
24	0
25	4
26	1
27	1
28	1
29	1
30	0
31	1
32	0
33	0
34	1
