# Supplementary material for: Analysis of a C. elegans lifespan prediction method based on a bimodal neural network and uncertainty estimation
Source: Comput Struct Biotechnol J. 2022 Dec 29;21:655–64. doi: 10.1016/j.csbj.2022.12.033 (PMC9826930; doi:10.1016/j.csbj.2022.12.033)
Supplement: Supplementary file 2 — Supplementary material [file mmc2.zip › OASIS_CI/M1cB_inputs_15oasis.txt]

%upper[101]
#days	dead	censored
4	0
5	0
6	0
7	0
8	2
9	0
10	0
11	8
12	4
13	3
14	7
15	7
16	0
17	0
18	3
19	16
20	0
21	10
22	6
23	0
24	0
25	14
26	4
27	2
28	2
29	1
30	1
31	2
32	2
33	0
34	1
35	0
36	0
37	0
38	1
39	0
40	0
41	0
42	0
43	0
44	0
45	0
46	0
47	0
48	0
49	0
50	0
51	0
52	1
53	0
54	0
55	0
56	0
57	0
58	1
59	0
60	0
61	1
62	0
63	0
64	0
65	1
66	0
67	0
68	0
69	0
70	0
71	1
%lower[101]
#days	dead	censored
4	0
5	0
6	0
7	0
8	2
9	0
10	0
11	8
12	4
13	3
14	7
15	7
16	0
17	0
18	3
19	21
20	0
21	12
22	6
23	0
24	0
25	13
26	4
27	2
28	2
29	1
30	1
31	2
32	1
33	1
34	0
35	1
