# Supplementary material for: Analysis of a C. elegans lifespan prediction method based on a bimodal neural network and uncertainty estimation
Source: Comput Struct Biotechnol J. 2022 Dec 29;21:655–64. doi: 10.1016/j.csbj.2022.12.033 (PMC9826930; doi:10.1016/j.csbj.2022.12.033)
Supplement: Supplementary file 2 — Supplementary material [file mmc2.zip › OASIS_CI/M2cA_inputs_16oasis.txt]

%upper[103]
#days	dead	censored
4	0
5	0
6	0
7	0
8	0
9	0
10	0
11	4
12	3
13	8
14	3
15	9
16	0
17	0
18	7
19	27
20	0
21	10
22	5
23	0
24	0
25	11
26	4
27	2
28	1
29	2
30	0
31	1
32	1
33	1
34	1
35	0
36	0
37	0
38	0
39	1
40	0
41	0
42	0
43	0
44	0
45	0
46	0
47	0
48	0
49	0
50	0
51	0
52	0
53	0
54	0
55	0
56	1
57	0
58	0
59	0
60	0
61	0
62	0
63	0
64	0
65	0
66	1
%lower[103]
#days	dead	censored
4	0
5	0
6	0
7	0
8	0
9	0
10	0
11	4
12	3
13	8
14	3
15	9
16	0
17	0
18	7
19	28
20	2
21	12
22	5
23	1
24	0
25	10
26	3
27	2
28	0
29	2
30	0
31	1
32	1
33	1
34	1
