# Supplementary material for: Analysis of a C. elegans lifespan prediction method based on a bimodal neural network and uncertainty estimation
Source: Comput Struct Biotechnol J. 2022 Dec 29;21:655–64. doi: 10.1016/j.csbj.2022.12.033 (PMC9826930; doi:10.1016/j.csbj.2022.12.033)
Supplement: Supplementary file 2 — Supplementary material [file mmc2.zip › OASIS_CI/M2condB_inputs_16oasis.txt]

%upper[110]
#days	dead	censored
4	0
5	1
6	1
7	0
8	0
9	0
10	0
11	5
12	8
13	8
14	4
15	2
16	0
17	0
18	2
19	13
20	10
21	6
22	4
23	0
24	0
25	14
26	6
27	4
28	2
29	3
30	1
31	2
32	3
33	2
34	1
35	0
36	0
37	1
38	0
39	2
40	0
41	0
42	1
43	0
44	0
45	0
46	0
47	0
48	0
49	0
50	0
51	0
52	0
53	0
54	0
55	1
56	0
57	0
58	0
59	0
60	1
61	0
62	0
63	0
64	1
65	0
66	0
67	0
68	0
69	0
70	0
71	1
%lower[110]
#days	dead	censored
4	0
5	1
6	1
7	0
8	0
9	0
10	0
11	5
12	8
13	8
14	4
15	2
16	0
17	0
18	2
19	13
20	14
21	7
22	5
23	0
24	0
25	14
26	6
27	4
28	2
29	2
30	1
31	2
32	3
33	2
34	1
35	0
36	1
37	0
38	0
39	2
