# Supplementary material for: Analysis of a C. elegans lifespan prediction method based on a bimodal neural network and uncertainty estimation
Source: Comput Struct Biotechnol J. 2022 Dec 29;21:655–64. doi: 10.1016/j.csbj.2022.12.033 (PMC9826930; doi:10.1016/j.csbj.2022.12.033)
Supplement: Supplementary file 2 — Supplementary material [file mmc2.zip › OASIS_CI/ScA_inputs_10oasis.txt]

%upper[51]
#days	dead	censored
4	0
5	2
6	0
7	0
8	2
9	0
10	0
11	1
12	12
13	11
14	4
15	7
16	0
17	0
18	9
19	1
20	1
21	0
22	0
23	0
24	0
25	0
26	1
%lower[51]
#days	dead	censored
4	0
5	2
6	0
7	0
8	2
9	0
10	0
11	1
12	12
13	11
14	8
15	9
16	0
17	0
18	6
