# Supplementary material for: Analysis of a C. elegans lifespan prediction method based on a bimodal neural network and uncertainty estimation
Source: Comput Struct Biotechnol J. 2022 Dec 29;21:655–64. doi: 10.1016/j.csbj.2022.12.033 (PMC9826930; doi:10.1016/j.csbj.2022.12.033)
Supplement: Supplementary file 2 — Supplementary material [file mmc2.zip › OASIS_CI/ScB_inputs_11oasis.txt]

%upper[49]
#days	dead	censored
4	0
5	0
6	0
7	0
8	2
9	0
10	0
11	8
12	4
13	3
14	5
15	5
16	0
17	0
18	12
19	3
20	2
21	1
22	1
23	0
24	0
25	2
26	0
27	0
28	1
%lower[49]
#days	dead	censored
4	0
5	0
6	0
7	0
8	2
9	0
10	0
11	8
12	4
13	3
14	5
15	9
16	0
17	0
18	14
19	2
20	1
21	0
22	1
