# Supplementary material for: Analysis of a C. elegans lifespan prediction method based on a bimodal neural network and uncertainty estimation
Source: Comput Struct Biotechnol J. 2022 Dec 29;21:655–64. doi: 10.1016/j.csbj.2022.12.033 (PMC9826930; doi:10.1016/j.csbj.2022.12.033)
Supplement: Supplementary file 2 — Supplementary material [file mmc2.zip › OASIS_CI/ScC_inputs_10oasis.txt]

%upper[49]
#days	dead	censored
4	0
5	0
6	0
7	0
8	2
9	0
10	0
11	3
12	12
13	5
14	6
15	6
16	0
17	0
18	10
19	2
20	0
21	0
22	1
23	0
24	0
25	0
26	0
27	0
28	0
29	0
30	0
31	0
32	0
33	0
34	0
35	0
36	0
37	0
38	0
39	0
40	0
41	0
42	0
43	0
44	0
45	0
46	0
47	0
48	0
49	0
50	0
51	0
52	1
53	0
54	0
55	0
56	0
57	0
58	0
59	0
60	0
61	0
62	0
63	0
64	0
65	1
%lower[49]
#days	dead	censored
4	0
5	0
6	0
7	0
8	2
9	0
10	0
11	3
12	12
13	5
14	11
15	7
16	0
17	0
18	9
