# Supplementary material for: Analysis of a C. elegans lifespan prediction method based on a bimodal neural network and uncertainty estimation
Source: Comput Struct Biotechnol J. 2022 Dec 29;21:655–64. doi: 10.1016/j.csbj.2022.12.033 (PMC9826930; doi:10.1016/j.csbj.2022.12.033)
Supplement: Supplementary file 2 — Supplementary material [file mmc2.zip › OASIS_CI/ScD_inputs_11oasis.txt]

%upper[49]
#days	dead	censored
4	0
5	1
6	0
7	0
8	1
9	0
10	0
11	2
12	10
13	5
14	5
15	5
16	0
17	0
18	14
19	2
20	1
21	1
22	0
23	0
24	0
25	1
26	0
27	1
%lower[49]
#days	dead	censored
4	0
5	1
6	0
7	0
8	1
9	0
10	0
11	2
12	10
13	5
14	5
15	9
16	0
17	0
18	15
19	1
